# Supplementary material for: Analysis of Phenotypic Variability in Natural Populations of Cereus fernambucensis Lem. (Cactaceae)
Source: Biology (Basel). 2025 Nov 29;14(12):1702. doi: 10.3390/biology14121702 (PMC12730033; doi:10.3390/biology14121702)
Supplement: Supplementary file 1 [file biology-14-01702-s001.zip]

Archive with 3 entries (3 files):
- Table S3 - Supplementary Material.pdf
- Table S1 - Supplementary Material.pdf
- Table S2 - Supplementary Material.pdf
